# Supplementary material for: Detection of Genetic Variants in Thai Population by Trio-Based Whole-Genome Sequencing Study
Source: Biology (Basel). 2025 Mar 17;14(3):301. doi: 10.3390/biology14030301 (PMC11940159; doi:10.3390/biology14030301)
Supplement: Supplementary file 1 [file biology-14-00301-s001.zip]

Archive with 1 entries (1 files):
- biology-3485643-supplementary.pdf
